# Supplementary material for: Steroid receptors and their regulation in avian extraembryonic membranes provide a novel substrate for hormone mediated maternal effects
Source: Sci Rep. 2019 Aug 8;9:11501. doi: 10.1038/s41598-019-48001-x (PMC6687743; doi:10.1038/s41598-019-48001-x)
Supplement: Supplementary file 2 — Dataset 1 [file 41598_2019_48001_MOESM2_ESM.xlsx]

## Sheet: data 
	Normalized threshold cycle (Ct) values for the androgen and estrogen receptor mRNA expression corresponding to Figure 2.
	Embryo Identity	Ct	Tissue	Treatment	Receptor		group coding	Tissue	Treatment	Receptor
	1	-2.84	1	1	1		1	head	A4	AR
	2	-2.45	1	1	1		2	decapitated body	T	ERα
	3	-3.16	1	1	1		3	EMs	Oil
	4	-2.05	1	1	1
	5	-2.09	1	1	1		NA = data not available
	6	-1.96	1	1	1
	7	-2.69	1	1	1
	8	-2.64	1	2	1
	9	-2.32	1	2	1
	10	-1.53	1	2	1
	11	-1.78	1	2	1
	12	-2.06	1	2	1
	13	-2.67	1	2	1
	14	-2.21	1	2	1
	15	-1.6	1	3	1
	16	-1.83	1	3	1
	17	-2.53	1	3	1
	18	-1.68	1	3	1
	19	-2.47	1	3	1
	20	-2.64	1	3	1
	21	NA	1	3	1
	1	-1.21	2	1	1
	2	-1.97	2	1	1
	3	-1.65	2	1	1
	4	-1.77	2	1	1
	5	-1.79	2	1	1
	6	-1.13	2	1	1
	7	NA	2	1	1
	8	-1.64	2	2	1
	9	-1.14	2	2	1
	10	-0.86	2	2	1
	11	-1.71	2	2	1
	12	-1.29	2	2	1
	13	NA	2	2	1
	14	NA	2	2	1
	15	-0.72	2	3	1
	16	-1.38	2	3	1
	17	-0.69	2	3	1
	18	-1.29	2	3	1
	19	-1.8	2	3	1
	20	-1.19	2	3	1
	21	-0.98	2	3	1
	1	0.84	3	1	1
	2	0.07	3	1	1
	3	0.13	3	1	1
	4	0.66	3	1	1
	5	0.8	3	1	1
	6	-0.09	3	1	1
	7	NA	3	1	1
	8	0.55	3	2	1
	9	0.81	3	2	1
	10	-1.07	3	2	1
	11	0.06	3	2	1
	12	-0.34	3	2	1
	13	-0.04	3	2	1
	14	-0.78	3	2	1
	15	0.72	3	3	1
	16	-1.31	3	3	1
	17	-0.66	3	3	1
	18	-0.09	3	3	1
	19	-0.34	3	3	1
	20	-0.79	3	3	1
	21	NA	3	3	1
	1	6.25	1	1	2
	2	6.24	1	1	2
	3	3.74	1	1	2
	4	7.36	1	1	2
	5	8.19	1	1	2
	6	7.3	1	1	2
	7	6.47	1	1	2
	8	6.14	1	2	2
	9	7.46	1	2	2
	10	7.31	1	2	2
	11	6.43	1	2	2
	12	6.3	1	2	2
	13	6.02	1	2	2
	14	9.01	1	2	2
	15	7.04	1	3	2
	16	7.17	1	3	2
	17	7.04	1	3	2
	18	6.91	1	3	2
	19	7.33	1	3	2
	20	7.76	1	3	2
	21	NA	1	3	2
	1	5.09	2	1	2
	2	5.05	2	1	2
	3	2.6	2	1	2
	4	4.13	2	1	2
	5	4.62	2	1	2
	6	5.68	2	1	2
	7	NA	2	1	2
	8	4.93	2	2	2
	9	5.42	2	2	2
	10	5.13	2	2	2
	11	4.7	2	2	2
	12	4.93	2	2	2
	13	NA	2	2	2
	14	NA	2	2	2
	15	6.29	2	3	2
	16	5.68	2	3	2
	17	6.24	2	3	2
	18	6.4	2	3	2
	19	4.01579	2	3	2
	20	6.02	2	3	2
	21	6.61	2	3	2
	1	9.1	3	1	2
	2	8.65	3	1	2
	3	6.79	3	1	2
	4	9.11	3	1	2
	5	10.33	3	1	2
	6	8.07	3	1	2
	7	NA	3	1	2
	8	10.97	3	2	2
	9	7.24	3	2	2
	10	7.55	3	2	2
	11	6.81	3	2	2
	12	8.94	3	2	2
	13	8	3	2	2
	14	7.02	3	2	2
	15	8.44	3	3	2
	16	7.77	3	3	2
	17	8.02	3	3	2
	18	5.94	3	3	2
	19	9.12	3	3	2
	20	7.84	3	3	2
	21	NA	3	3	2
